# Supplementary material for: Development of Next-Generation Probiotics by Investigating the Interrelationships between Gastrointestinal Microbiota and Diarrhea in Preruminant Holstein Calves
Source: Animals (Basel). 2022 Mar 10;12(6):695. doi: 10.3390/ani12060695 (PMC8944458; doi:10.3390/ani12060695)
Supplement: Supplementary file 1 [file animals-12-00695-s001.zip]

Archive with 1 entries (1 files):
- animals-1568968-supplementary.pdf
